# Supplementary material for: Mesoporous Silica Particles Functionalized with Newly Extracted Fish Oil (Omeg@Silica) Reducing IL-8 Counteract Cell Migration in NSCLC Cell Lines
Source: Pharmaceutics. 2022 Sep 29;14(10):2079. doi: 10.3390/pharmaceutics14102079 (PMC9609990; doi:10.3390/pharmaceutics14102079)
Supplement: Supplementary file 1 [file pharmaceutics-14-02079-s001.zip]

Archive with 1 entries (1 files):
- pharmaceutics-1893791-supplementary.pdf
